# Supplementary material for: Spatiotemporal Profiling Defines the Epithelial and Mesenchymal Transition Window in Embryonic Lung Morphogenesis
Source: J Dev Biol. 2026 Jun 1;14(2):25. doi: 10.3390/jdb14020025 (PMC13300856; doi:10.3390/jdb14020025)
Supplement: Supplementary file 1 [file jdb-14-00025-s001.zip]

Archive with 8 entries (7 files):
- jdb-4176846-supplementary/
- jdb-4176846-supplementary/Supplementary Figure S1.pdf
- jdb-4176846-supplementary/Supplementary Figure S2.pdf
- jdb-4176846-supplementary/Supplementary Figure S3.pdf
- jdb-4176846-supplementary/Supplementary Figure S4.pdf
- jdb-4176846-supplementary/Supplementary Figure S5.pdf
- jdb-4176846-supplementary/Table S1-DEG_marker_of_epithelial.xls
- jdb-4176846-supplementary/Table S2-DEG_marker_of_mesenchymal.xls
