# Supplementary material for: Spatiotemporal Profiling Defines the Epithelial and Mesenchymal Transition Window in Embryonic Lung Morphogenesis
Source: J Dev Biol. 2026 Jun 1;14(2):25. doi: 10.3390/jdb14020025 (PMC13300856; doi:10.3390/jdb14020025)
Supplement: Supplementary file 1 [file jdb-14-00025-s001.zip › jdb-4176846-supplementary/Table S1-DEG_marker_of_epithelial.xls]

## Sheet: DEG_marker_of_epi_beforeE13.5
	gene	scores	p_val	p_val_adj	pct.1	pct.2
1	Gpc6	49.7817	0	0	0.974265	0.246745
2	Plcb1	42.1044	0	0	0.815809	0.103534
3	Frmd5	40.0772	0	0	0.804044	0.110973
4	Kcnb2	40.0233	0	0	0.833456	0.16429
5	Bmpr1b	39.6683	0	0	0.799632	0.107254
6	Ntm	34.4138	1.57e-259	1.93e-256	0.713603	0.121513
7	Hspa5	32.8947	2.62e-237	2.68e-234	0.762868	0.228146
8	Ltbp1	32.1133	2.87e-226	2.82e-223	0.701838	0.142591
9	Mdk	32.0956	5.08e-226	4.79e-223	0.604779	0.0297582
10	Pdgfc	31.9835	1.85e-224	1.62e-221	0.703309	0.154371
11	Enah	31.702	1.46e-220	1.19e-217	0.751103	0.213887
12	Ryr2	31.4902	1.18e-217	9.36e-215	0.613603	0.0570366
13	Greb1l	31.396	2.29e-216	1.71e-213	0.747794	0.238686
14	Ptprt	31.3006	4.58e-215	3.21e-212	0.648897	0.103534
15	Med12l	30.3678	1.46e-202	9.45e-200	0.652574	0.106634
16	C530008M17Rik	30.3519	2.37e-202	1.49e-199	0.621691	0.0818351
17	Ppp2r2b	30.1505	1.06e-199	6.18e-197	0.602941	0.0675759
18	Thbs1	30.0788	9.18e-199	5.12e-196	0.608824	0.0867948
19	Nasp	29.959	3.36e-197	1.79e-194	0.666544	0.145071
20	Sema6a	29.9445	5.2e-197	2.71e-194	0.671691	0.156851
21	Chrm3	29.8047	3.39e-195	1.67e-192	0.579044	0.0458772
22	Vcan	29.572	3.43e-192	1.62e-189	0.61875	0.100434
23	Grik4	29.1514	8.02e-187	3.72e-184	0.632353	0.145071
24	Tnfrsf19	29.0732	7.84e-186	3.51e-183	0.569118	0.0477371
25	Pcdh7	29.073	7.87e-186	3.51e-183	0.587868	0.0762554
26	Mki67	29.0403	2.04e-185	8.95e-183	0.754044	0.244265
27	Igfbp5	28.5395	3.79e-179	1.63e-176	0.657353	0.17297
28	Pdzrn3	28.3104	2.57e-176	1.05e-173	0.592279	0.0818351
29	Epcam	28.1726	1.27e-174	4.94e-172	0.65625	0.179789
30	Slc38a1	28.1609	1.76e-174	6.76e-172	0.672426	0.187849
31	Cacnb2	27.8976	2.85e-171	1.01e-168	0.611397	0.106014
32	Wnt7b	27.8826	4.34e-171	1.52e-168	0.594485	0.101054
33	Sorbs2	26.6506	1.76e-156	5.15e-154	0.614706	0.146311
34	Top2a	26.4654	2.43e-154	6.92e-152	0.697059	0.202728
35	Asap1	26.3429	6.2e-153	1.67e-150	0.610294	0.142591
36	Ank2	25.8017	8.49e-147	2.15e-144	0.554044	0.0954743
37	Lin7a	25.7915	1.11e-146	2.77e-144	0.496324	0.0359578
38	Myo5a	25.645	4.81e-145	1.18e-142	0.572794	0.118413
39	Slc35f1	25.451	6.88e-143	1.67e-140	0.519118	0.0638562
40	Klf12	24.8209	5.34e-136	1.23e-133	0.633456	0.199628
41	Tead2	24.6692	2.29e-134	5.15e-132	0.520956	0.0818351
42	Slc4a7	24.6524	3.47e-134	7.74e-132	0.627206	0.205208
43	Npm1	24.5188	9.31e-133	2.02e-130	0.55	0.122753
44	Pdia3	24.3089	1.58e-130	3.34e-128	0.619853	0.203348
45	Myo1b	24.1762	3.96e-129	8.23e-127	0.537132	0.104774
46	Fn1	24.054	7.59e-128	1.54e-125	0.491176	0.0601364
47	Pde3b	24.0369	1.15e-127	2.3e-125	0.530515	0.0985741
48	Mms22l	23.3095	3.55e-120	6.66e-118	0.569485	0.151891
49	Slc8a1	23.2722	8.48e-120	1.57e-117	0.540809	0.130812
50	Plxdc2	22.9758	8.15e-117	1.44e-114	0.533456	0.117793
51	Plcl1	22.9343	2.11e-116	3.68e-114	0.475	0.0650961
52	St6galnac3	22.8997	4.68e-116	8.03e-114	0.552574	0.134532
53	Ntn1	22.8897	5.88e-116	1e-113	0.430147	0.016739
54	E2f3	22.8263	2.52e-115	4.23e-113	0.595221	0.189709
55	Asxl3	22.7383	1.87e-114	3.07e-112	0.440809	0.0309981
56	Gucy1a2	22.5971	4.63e-113	7.28e-111	0.5375	0.127092
57	Myh10	22.5796	6.88e-113	1.08e-110	0.566544	0.16863
58	Blm	22.4144	2.85e-111	4.32e-109	0.515809	0.115313
59	Kif15	22.3983	4.09e-111	6.16e-109	0.576103	0.156231
60	Npas3	22.2614	8.75e-110	1.29e-107	0.491912	0.0892746
61	Hsd17b12	22.2051	3.07e-109	4.46e-107	0.570588	0.177929
62	Atad2	22.1624	7.92e-109	1.14e-106	0.586765	0.177309
63	Gmds	22.1164	2.2e-108	3.15e-106	0.569853	0.17297
64	Cenpp	22.1034	2.93e-108	4.16e-106	0.592279	0.16615
65	Mpdz	21.8887	3.33e-106	4.64e-104	0.515441	0.125232
66	Ccnd2	21.8039	2.13e-105	2.92e-103	0.468015	0.0768754
67	Cdh3	21.8015	2.24e-105	3.04e-103	0.514338	0.122133
68	Rarb	21.579	2.83e-103	3.75e-101	0.448529	0.0582765
69	Plekhg1	21.5553	4.72e-103	6.23e-101	0.452574	0.0632362
70	Adgrl3	21.5468	5.67e-103	7.44e-101	0.459926	0.083695
71	Tenm3	21.5266	8.78e-103	1.15e-100	0.443015	0.0588965
72	Lmnb1	21.4134	1e-101	1.28e-99	0.569118	0.17049
73	Cldn6	21.2311	4.92e-100	6.11e-98	0.416544	0.0353379
74	Atad5	21.1863	1.28e-99	1.57e-97	0.537868	0.153131
75	Cers6	21.106	7.01e-99	8.51e-97	0.493382	0.110973
76	Smc2	20.8961	5.81e-97	6.96e-95	0.540809	0.15871
77	Igfbp2	20.8707	9.89e-97	1.17e-94	0.436397	0.0619963
78	Pkm	20.8121	3.36e-96	3.91e-94	0.509926	0.146311
79	Map2k6	20.7483	1.27e-95	1.44e-93	0.433824	0.0582765
80	Plekhg3	20.6921	4.08e-95	4.55e-93	0.405882	0.0322381
81	Smoc2	20.5308	1.14e-93	1.27e-91	0.408456	0.0458772
82	Nop58	20.5286	1.2e-93	1.32e-91	0.545221	0.179789
83	Serpinh1	20.3053	1.16e-91	1.24e-89	0.544853	0.179789
84	Ska2	20.3021	1.23e-91	1.32e-89	0.526471	0.16677
85	Topbp1	20.2291	5.43e-91	5.75e-89	0.507353	0.141352
86	Magi2	20.1944	1.1e-90	1.15e-88	0.505882	0.150651
87	Mdn1	20.1768	1.57e-90	1.64e-88	0.529044	0.17049
88	Kif20b	20.1517	2.6e-90	2.69e-88	0.539338	0.16615
89	Tox	20.056	1.79e-89	1.85e-87	0.498162	0.137632
90	Kank1	20.0392	2.51e-89	2.58e-87	0.429412	0.0706758
91	Tubb5	19.8796	6.11e-88	6.15e-86	0.455515	0.0985741
92	Nxpe4	19.7902	3.62e-87	3.6e-85	0.386029	0.0291383
93	Igf2bp1	19.6862	2.83e-86	2.78e-84	0.517647	0.16243
94	Chn1	19.6665	4.17e-86	4.05e-84	0.516912	0.16553
95	Gjc1	19.6506	5.72e-86	5.53e-84	0.454412	0.099194
96	Arhgap10	19.3288	3.08e-83	2.86e-81	0.480147	0.129572
97	Arnt2	19.2216	2.44e-82	2.25e-80	0.386397	0.0384377
98	Thsd4	19.1953	4.05e-82	3.73e-80	0.449265	0.105394
99	Prom1	19.1698	6.62e-82	6.07e-80	0.369485	0.0210787
100	Ephb2	19.103	2.38e-81	2.18e-79	0.399632	0.0539368

## Sheet: E18_DEG_marker_epi
	gene	scores	logfoldchange	p_val	p_val_adj	pct_nz_group	pct.1	pct.2
9	Sftpc	41.1696	6.05338	0	0	0.779913	0.779913	0.111029
10	Ctsh	40.544	7.39717	0	0	0.745195	0.745195	0.0235294
11	Lmo7	40.2188	4.82185	0	0	0.793552	0.793552	0.198162
14	Neat1	37.522	6.0127	4.03333e-308	6.60176e-305	0.703038	0.703038	0.0485294
17	Ppp1r14c	36.4496	5.36401	6.98319e-291	9.52506e-288	0.698698	0.698698	0.0908088
21	1700112E06Rik	34.2537	3.69215	3.84691e-257	4.29315e-254	0.737756	0.737756	0.258456
31	Tinag	31.4581	3.69494	3.25167e-217	2.49484e-214	0.67452	0.67452	0.188603
36	Abca3	30.9991	3.81134	5.5404e-211	3.67643e-208	0.655301	0.655301	0.197059
42	Ccdc141	30.1062	4.66127	4.01808e-199	2.29423e-196	0.590205	0.590205	0.0761029
47	Arhgap44	29.8656	2.93473	5.51135e-196	2.81905e-193	0.686299	0.686299	0.260662
48	Tmem243	29.8235	3.75223	1.93976e-195	9.7194e-193	0.623063	0.623063	0.151103
60	Dram1	28.2403	4.29896	1.87235e-175	7.53606e-173	0.565406	0.565406	0.0897059
61	Galnt18	28.2088	3.10841	4.56056e-175	1.80598e-172	0.654681	0.654681	0.279044
64	Wwtr1	28.0316	3.75031	6.70165e-173	2.53137e-170	0.586485	0.586485	0.131985
65	Rbpjl	27.9674	4.02387	4.05485e-172	1.5084e-169	0.568506	0.568506	0.1
67	Npnt	27.9027	3.26061	2.4709e-171	8.92141e-169	0.619343	0.619343	0.191176
72	Stard13	27.7137	2.96543	4.77326e-169	1.60538e-166	0.639182	0.639182	0.231618
75	Atp6v0a4	27.3516	5.37031	1.03229e-164	3.33483e-162	0.518289	0.518289	0.0308824
76	Arhgap31	27.3446	4.47114	1.25114e-164	3.98935e-162	0.541847	0.541847	0.0694853
77	Sftpb	27.2568	4.99636	1.37895e-163	4.34052e-161	0.536888	0.536888	0.0738971
78	Dlc1	27.1729	4.30585	1.35888e-162	4.2232e-160	0.550527	0.550527	0.0977941
81	Taok3	26.8321	4.103	1.36518e-158	4.08755e-156	0.543087	0.543087	0.0922794
84	Nrp1	26.5938	3.19269	8.0025e-156	2.3115e-153	0.603844	0.603844	0.203309
104	Pi4k2b	25.0353	3.377	2.52435e-138	5.90265e-136	0.545567	0.545567	0.142647
107	Inpp4b	24.74	3.68816	3.97021e-135	9.0256e-133	0.540608	0.540608	0.151103
116	Foxo3	24.2792	2.37655	3.25024e-130	6.8205e-128	0.628642	0.628642	0.309926
119	Pde8b	24.0892	4.64371	3.24705e-128	6.64346e-126	0.469312	0.469312	0.0419118
129	Veph1	23.3413	3.93024	1.69075e-120	3.19317e-118	0.481711	0.481711	0.0863971
131	Emp2	23.2815	5.21442	6.82713e-120	1.26985e-117	0.444513	0.444513	0.0330882
133	Adgrf5	23.2345	5.80723	2.04293e-119	3.74314e-117	0.434594	0.434594	0.0180147
135	Timp3	23.1349	3.80355	2.0614e-118	3.72144e-116	0.484191	0.484191	0.0988971
139	Tle4	22.9392	2.5972	1.89074e-116	3.31581e-114	0.561066	0.561066	0.219853
150	Slc34a2	22.6704	11.4416	8.77346e-114	1.42653e-111	0.411655	0.411655	0.000367647
158	Myo5b	22.5207	2.62448	2.60341e-112	4.02006e-110	0.547427	0.547427	0.199265
167	Trpm6	22.2438	4.45233	1.29461e-109	1.89199e-107	0.436454	0.436454	0.0448529
179	Anxa3	21.8033	6.16256	2.16056e-105	2.94701e-103	0.405456	0.405456	0.0132353
181	Lgi3	21.7788	3.45404	3.68549e-105	4.97176e-103	0.464352	0.464352	0.0959559
183	Tc2n	21.7374	3.17123	9.09665e-105	1.21381e-102	0.479231	0.479231	0.115809
190	Hif3a	21.4237	3.57767	8.03207e-102	1.03248e-99	0.448233	0.448233	0.0772059
208	Ctsc	20.8343	3.11682	2.1146e-96	2.4841e-94	0.468072	0.468072	0.123897
211	Hopx	20.8109	6.01981	3.44973e-96	3.99518e-94	0.388717	0.388717	0.0154412
218	Dock9	20.6942	2.21766	3.90956e-95	4.38299e-93	0.558586	0.558586	0.273529
222	Lrrk2	20.5091	4.51052	1.7873e-93	1.96779e-91	0.401116	0.401116	0.0371324
223	Cacna1c	20.5049	2.3777	1.94526e-93	2.13214e-91	0.539988	0.539988	0.236029
224	Snx25	20.4394	3.39751	7.46987e-93	8.15112e-91	0.443273	0.443273	0.101838
226	Clic5	20.3817	7.53291	2.43176e-92	2.63016e-90	0.373218	0.373218	0.00404412
230	Aff1	20.2467	3.53901	3.79462e-91	4.03314e-89	0.425914	0.425914	0.0790441
240	Myh14	19.9731	3.13438	9.44035e-89	9.6174e-87	0.443893	0.443893	0.10625
242	Mdfic	19.9155	2.70842	2.98363e-88	3.01457e-86	0.471792	0.471792	0.15
245	Gm26671	19.8133	5.79662	2.28576e-87	2.2813e-85	0.371358	0.371358	0.0158088
276	Lamp3	18.9488	6.45756	4.51545e-80	4.00228e-78	0.351519	0.351519	0.0102941
284	Plxna2	18.7626	3.0764	1.52848e-78	1.31675e-76	0.415995	0.415995	0.0966912
293	Atp1b1	18.5481	2.48224	8.44444e-77	7.05197e-75	0.460632	0.460632	0.161765
295	Il18r1	18.5175	29.6798	1.49162e-76	1.23724e-74	0.33602	0.33602	0
298	Kank2	18.4637	3.02476	4.04416e-76	3.32081e-74	0.412275	0.412275	0.0977941
307	Gramd2	18.3448	5.71696	3.6322e-75	2.89538e-73	0.344699	0.344699	0.0161765
312	Ager	18.2305	3.92524	2.95451e-74	2.31755e-72	0.374458	0.374458	0.0584559
323	Gsap	17.9942	6.85497	2.16328e-72	1.63929e-70	0.33106	0.33106	0.00551471
331	Col4a3	17.7698	3.41108	1.21119e-70	8.95694e-69	0.381277	0.381277	0.0772059
339	Lcp1	17.6207	2.95247	1.7086e-69	1.23381e-67	0.399876	0.399876	0.102574
357	Pitpnm3	17.2281	5.81039	1.6341e-66	1.12068e-64	0.321761	0.321761	0.0110294
361	9330182L06Rik	17.1083	3.29128	1.28749e-65	8.73214e-64	0.370118	0.370118	0.0738971
370	Rmdn2	16.9902	4.01202	9.70448e-65	6.42222e-63	0.342219	0.342219	0.0422794
373	Nkd1	16.961	3.19556	1.59491e-64	1.04701e-62	0.369498	0.369498	0.0768382
376	Tef	16.9129	3.53535	3.61418e-64	2.35372e-62	0.355239	0.355239	0.0595588
394	Vegfa	16.5101	2.24274	3.10436e-61	1.92958e-59	0.447613	0.447613	0.201471
402	Fgf1	16.3417	4.74629	4.98248e-60	3.03548e-58	0.314321	0.314321	0.0209559
407	Pygl	16.2853	2.55754	1.25434e-59	7.5482e-58	0.396776	0.396776	0.126103
412	Ppfibp2	16.1818	3.14494	6.7839e-59	4.03289e-57	0.354619	0.354619	0.075
415	Myof	16.1373	2.1336	1.39405e-58	8.22757e-57	0.440174	0.440174	0.190809
417	Sh2d4a	16.1143	3.82975	2.02572e-58	1.18984e-56	0.3261	0.3261	0.0389706
420	Col4a4	16.0959	2.69032	2.72647e-58	1.59003e-56	0.384997	0.384997	0.117279
424	Itgb6	16.0126	2.92961	1.04429e-57	6.0328e-56	0.365158	0.365158	0.0933824
426	Gprc5a	15.9954	2.29622	1.37547e-57	7.90878e-56	0.420335	0.420335	0.170221
443	Ltbp3	15.7078	3.42479	1.33669e-55	7.39154e-54	0.33354	0.33354	0.0588235
453	Tspan8	15.5561	3.40987	1.4462e-54	7.82094e-53	0.32796	0.32796	0.0544118
462	Tbc1d8	15.4296	2.35387	1.03468e-53	5.48669e-52	0.391197	0.391197	0.136029
467	Pld1	15.2958	3.17553	8.14999e-53	4.27561e-51	0.3323	0.3323	0.0639706
481	Park2	15.1818	2.20013	4.66503e-52	2.37626e-50	0.405456	0.405456	0.162868
486	Akap5	15.124	2.92464	1.12499e-51	5.67159e-50	0.350279	0.350279	0.101471
491	Pgm2	15.0994	3.14925	1.63495e-51	8.15879e-50	0.3292	0.3292	0.0654412
499	Fam129b	15.0123	1.91146	6.09988e-51	2.99529e-49	0.432114	0.432114	0.195588
512	Tspan15	14.8288	2.62482	9.54638e-50	4.56887e-48	0.353379	0.353379	0.102206
520	Arhgap29	14.6701	2.15498	1.0019e-48	4.72145e-47	0.391197	0.391197	0.154412
548	Tns1	14.2987	2.20213	2.22785e-46	9.96323e-45	0.383757	0.383757	0.155515
561	Rab27b	14.1906	1.92309	1.04722e-45	4.57499e-44	0.421575	0.421575	0.203676
629	Slco3a1	13.5711	2.44743	5.94301e-42	2.31608e-40	0.349659	0.349659	0.131618
654	Ahnak	13.3576	2.46814	1.06907e-40	4.0073e-39	0.33292	0.33292	0.107353
660	Slc44a3	13.2834	2.4307	2.89062e-40	1.07368e-38	0.32672	0.32672	0.0988971
680	Arfgef3	13.1248	2.25294	2.37418e-39	8.55961e-38	0.33974	0.33974	0.119118
728	Zdhhc3	12.6922	1.95723	6.53199e-37	2.19991e-35	0.369498	0.369498	0.175
733	Anxa2	12.618	2.12847	1.68095e-36	5.6227e-35	0.33416	0.33416	0.119118
748	Ell2	12.4964	2.22998	7.8137e-36	2.56131e-34	0.321761	0.321761	0.109559
814	Arhgef26	12.0239	2.02698	2.66189e-33	8.01899e-32	0.344079	0.344079	0.155147
947	D230025D16Rik	11.0521	1.86098	2.14141e-28	5.54597e-27	0.317421	0.317421	0.133824
962	Nfix	10.9696	1.81803	5.34843e-28	1.3636e-26	0.321141	0.321141	0.136397
