# Supplementary material for: Spatiotemporal Profiling Defines the Epithelial and Mesenchymal Transition Window in Embryonic Lung Morphogenesis
Source: J Dev Biol. 2026 Jun 1;14(2):25. doi: 10.3390/jdb14020025 (PMC13300856; doi:10.3390/jdb14020025)
Supplement: Supplementary file 1 [file jdb-14-00025-s001.zip › jdb-4176846-supplementary/Table S2-DEG_marker_of_mesenchymal.xls]

## Sheet: DEG_marker_of_mesenchymal
	gene	scores	logfoldchange	p_val	p_val_adj	pct_nz_group	pct.1	pct.2
5	Cep295	37.8066	2.10936	0	0	0.418668	0.418668	0.116347
10	Trim28	38.054	2.27682	0	0	0.403987	0.403987	0.103794
14	P4hb	38.2763	2.11376	0	0	0.428817	0.428817	0.129461
53	Kif26b	38.8528	2.23683	0	0	0.432533	0.432533	0.127963
55	Ipo9	40.4464	2.13933	0	0	0.451473	0.451473	0.13274
56	Cdc14a	40.5476	2.37144	0	0	0.425918	0.425918	0.105667
65	Gucy1b3	41.025	2.47958	0	0	0.425374	0.425374	0.105199
66	Ctnna2	41.1155	3.0398	0	0	0.412234	0.412234	0.106698
70	Pdia6	41.1701	2.44519	0	0	0.426733	0.426733	0.10548
74	Nop58	41.438	2.38097	0	0	0.435795	0.435795	0.111663
79	Usp37	40.2753	2.02263	0	0	0.470594	0.470594	0.155035
95	Adamts6	39.7094	2.40332	0	0	0.415768	0.415768	0.0990164
184	Pde1a	41.7306	2.41553	0	0	0.449479	0.449479	0.125902
214	Mdk	50.9466	3.58985	0	0	0.453647	0.453647	0.0578923
216	Pdia3	51.1102	2.65661	0	0	0.521613	0.521613	0.130211
217	Rspo2	51.1444	3.54099	0	0	0.47005	0.47005	0.0778454
218	Thsd4	51.2627	2.95048	0	0	0.504486	0.504486	0.105105
220	Asxl3	51.3384	2.87969	0	0	0.501767	0.501767	0.103419
221	Srgap1	51.513	2.4017	0	0	0.565202	0.565202	0.161499
223	Mest	51.8021	2.64986	0	0	0.535206	0.535206	0.135176
225	Bcl11a	51.8775	3.37771	0	0	0.474853	0.474853	0.067822
227	Mmp16	51.9322	3.95211	0	0	0.451019	0.451019	0.0456206
229	Hpse2	52.1617	3.24869	0	0	0.517535	0.517535	0.119625
231	Lmnb1	52.575	3.28904	0	0	0.483824	0.483824	0.0715691
239	Iqgap2	53.6479	4.16952	0	0	0.460807	0.460807	0.0442155
240	Grip1	53.7096	3.54519	0	0	0.49053	0.49053	0.0759719
244	E2f3	52.2079	2.57234	0	0	0.548799	0.548799	0.14726
245	Tmpo	50.8749	2.41294	0	0	0.549796	0.549796	0.152412
246	Epb41	50.8639	2.37428	0	0	0.557046	0.557046	0.162436
247	Whsc1	50.7178	2.55904	0	0	0.531309	0.531309	0.137424
251	Scd2	47.4892	2.31079	0	0	0.522519	0.522519	0.157939
252	Notch3	47.502	3.50154	0	0	0.42338	0.42338	0.0496487
255	Hsd17b12	48.2618	2.81794	0	0	0.472859	0.472859	0.0992037
257	Samd5	48.3743	3.61428	0	0	0.430267	0.430267	0.0497424
258	Mcph1	48.4135	2.37542	0	0	0.526688	0.526688	0.151569
259	Mtf2	48.6198	2.14989	0	0	0.564567	0.564567	0.185667
261	Knl1	48.8999	4.08579	0	0	0.417399	0.417399	0.0312881
262	Igf2bp1	48.9136	3.14129	0	0	0.456185	0.456185	0.0738173
265	Tead2	50.5974	2.62762	0	0	0.516176	0.516176	0.119157
266	Hjurp	50.4836	2.57282	0	0	0.525963	0.525963	0.132834
267	Ccnd2	50.4548	3.17592	0	0	0.472768	0.472768	0.0819672
269	Khdrbs1	50.308	2.20895	0	0	0.575986	0.575986	0.189133
270	Mis18bp1	50.3007	4.59741	0	0	0.419937	0.419937	0.0253864
272	Kif20b	50.1959	3.84934	0	0	0.437064	0.437064	0.0422482
273	Bmpr1b	50.1357	4.60685	0	0	0.419393	0.419393	0.027822
274	Elovl6	50.0808	2.67472	0	0	0.510467	0.510467	0.121499
275	Map2k6	49.8337	3.30532	0	0	0.456004	0.456004	0.0642623
277	Gjc1	49.6227	2.85159	0	0	0.484187	0.484187	0.0961124
278	Mpped2	49.5482	3.48168	0	0	0.453557	0.453557	0.0679157
280	Lef1	47.2512	2.43609	0	0	0.511101	0.511101	0.137705
286	Pvt1	64.9014	4.53709	0	0	0.549252	0.549252	0.0449649
288	Cdh2	66.1215	4.81301	0	0	0.553421	0.553421	0.0413115
289	Zfp462	67.4105	2.77659	0	0	0.707839	0.707839	0.211335
293	Nasp	69.2612	3.9693	0	0	0.609243	0.609243	0.076815
295	St6galnac3	72.0115	3.26833	0	0	0.711373	0.711373	0.145199
296	Hspa5	75.0311	3.23659	0	0	0.729769	0.729769	0.1837
298	Diaph3	75.3534	4.71754	0	0	0.641504	0.641504	0.0554567
302	Tenm3	82.5184	4.0926	0	0	0.744359	0.744359	0.127775
303	Sema3a	83.1628	4.10298	0	0	0.751155	0.751155	0.17274
305	Mki67	86.6232	5.11453	0	0	0.731763	0.731763	0.0753162
307	Frmd4a	88.9869	3.78764	0	0	0.813321	0.813321	0.19363
309	Kcnq5	96.8094	5.7279	0	0	0.814952	0.814952	0.0933021
310	Epha7	98.9765	4.75966	0	0	0.851201	0.851201	0.157658
311	Hmga2	101.728	8.8716	0	0	0.801903	0.801903	0.00852459
312	Fbn2	102.358	4.71234	0	0	0.881287	0.881287	0.137611
313	Top2a	75.4428	4.98936	0	0	0.632986	0.632986	0.0462763
314	Calr	63.193	2.74638	0	0	0.658179	0.658179	0.1837
316	Kif15	62.9776	4.89418	0	0	0.523607	0.523607	0.0294145
317	B3galt1	54.7117	3.15381	0	0	0.523697	0.523697	0.0925527
321	Taf1d	55.3513	2.92018	0	0	0.542637	0.542637	0.114848
324	5730522E02Rik	55.8776	3.32951	0	0	0.522247	0.522247	0.0893677
325	Ptn	56.0256	5.07203	0	0	0.465156	0.465156	0.0325995
326	Zfp423	56.4891	2.75412	0	0	0.575261	0.575261	0.136581
327	Atad5	56.5487	3.34222	0	0	0.522429	0.522429	0.0814988
328	Smc2	56.6183	3.85057	0	0	0.495877	0.495877	0.052178
329	Slc4a7	56.6697	2.56523	0	0	0.601812	0.601812	0.171429
330	Cenpp	57.1035	3.19585	0	0	0.545809	0.545809	0.101452
331	Cenpe	57.2815	4.20473	0	0	0.492252	0.492252	0.0437471
332	Hecw2	57.4782	3.77597	0	0	0.511917	0.511917	0.0666042
334	Canx	62.6322	2.71286	0	0	0.653557	0.653557	0.186417
336	Atad2	62.377	4.02703	0	0	0.543906	0.543906	0.0598595
337	Igf2bp2	62.2478	2.73936	0	0	0.64957	0.64957	0.171803
341	Mms22l	61.7736	4.39549	0	0	0.524604	0.524604	0.0444028
342	Smarcc1	60.8374	2.46905	0	0	0.667512	0.667512	0.222014
344	Fnbp1l	60.0281	2.62773	0	0	0.636067	0.636067	0.183138
345	Fam110b	59.9961	3.45128	0	0	0.553058	0.553058	0.0948946
347	Slf1	59.4529	2.62867	0	0	0.631717	0.631717	0.178173
348	Xpo1	60.9052	2.48397	0	0	0.671862	0.671862	0.216674
351	Wls	42.0312	2.02076	0	0	0.495333	0.495333	0.164684
352	Sox6	45.8712	3.53768	0	0	0.415768	0.415768	0.0594848
353	Tshz1	45.5983	2.18924	0	0	0.530947	0.530947	0.174895
355	Parp8	45.3335	2.33893	0	0	0.489171	0.489171	0.123653
358	Cep128	45.1663	2.85043	0	0	0.43942	0.43942	0.0841218
360	Sox11	45.0348	2.93339	0	0	0.430267	0.430267	0.077377
367	Npm1	45.9035	2.82501	0	0	0.447848	0.447848	0.0936768
369	Mob3b	45.9731	2.36547	0	0	0.501767	0.501767	0.142763
370	Bzw2	46.0523	2.97251	0	0	0.438604	0.438604	0.0789696
371	Hells	47.129	4.0363	0	0	0.404803	0.404803	0.0379391
373	Blm	46.9627	3.18602	0	0	0.433983	0.433983	0.0648244
375	Myef2	46.8985	2.78017	0	0	0.461622	0.461622	0.0963934

## Sheet: E18_DEG_marker_meso
	gene	scores	logfoldchange	p_val	p_val_adj	pct_nz_group	pct.1	pct.2
289	Mylk	113.433	4.1394	0	0	0.948197	0.948197	0.451744
293	Col6a1	45.9317	2.97364	0	0	0.449087	0.449087	0.117173
294	A930011G23Rik	45.9491	2.23078	0	0	0.54548	0.54548	0.254282
296	Raver2	45.9621	3.07091	0	0	0.443466	0.443466	0.115541
298	Chsy3	46.8416	1.92234	0	0	0.609087	0.609087	0.358586
299	Ryr3	47.3485	3.65653	0	0	0.431475	0.431475	0.0741278
300	Sult5a1	47.6999	4.4626	0	0	0.406745	0.406745	0.0438604
303	Col13a1	48.2867	1.78163	0	0	0.640749	0.640749	0.411781
306	Plpp3	49.4518	2.18295	0	0	0.590539	0.590539	0.312823
307	Glis3	49.726	2.7274	0	0	0.520281	0.520281	0.190304
308	Nox4	50.4074	2.13198	0	0	0.612272	0.612272	0.36792
310	Mtss1	50.8583	2.92657	0	0	0.511007	0.511007	0.165292
311	Mctp2	50.9588	4.70491	0	0	0.428103	0.428103	0.0402356
312	Opcml	51.0915	2.53432	0	0	0.579578	0.579578	0.247123
316	Slc36a2	51.8056	10.1925	0	0	0.406745	0.406745	0.000996828
317	Xdh	51.8871	11.1668	0	0	0.407026	0.407026	0.000453104
318	Acss3	52.0353	4.14873	0	0	0.453583	0.453583	0.0666969
319	Tnik	52.1033	2.81256	0	0	0.53171	0.53171	0.186679
321	Apbb2	45.1941	1.79074	0	0	0.594848	0.594848	0.374173
327	Acyp2	38.621	1.75416	0	0	0.527307	0.527307	0.312551
328	Ahnak	38.9058	2.61406	0	0	0.401593	0.401593	0.118713
330	Zak	39.1376	1.69818	0	0	0.538173	0.538173	0.305845
331	Fkbp5	39.2105	2.12041	0	0	0.47007	0.47007	0.223108
337	Gyg	40.4713	2.08173	0	0	0.48918	0.48918	0.232714
338	Ncoa1	40.5328	1.61461	0	0	0.574239	0.574239	0.362574
339	Fgf10	40.7878	1.94121	0	0	0.534988	0.534988	0.249388
340	Plcb4	40.9708	2.19423	0	0	0.476628	0.476628	0.200272
342	Hhip	43.5366	2.33998	0	0	0.52637	0.52637	0.241686
344	Nr3c1	43.1176	1.73035	0	0	0.583607	0.583607	0.357408
351	Brinp1	41.4784	2.30616	0	0	0.477845	0.477845	0.204712
353	Kitl	41.3897	2.46696	0	0	0.448431	0.448431	0.162574
355	Adamts2	42.466	2.88236	0	0	0.418642	0.418642	0.107114
357	Eln	110.818	6.25578	0	0	0.897892	0.897892	0.161396
358	Maf	54.0688	2.89576	0	0	0.543888	0.543888	0.171998
359	Prdm6	74.2343	2.26712	0	0	0.83719	0.83719	0.537109
360	Nckap5	75.0638	3.10433	0	0	0.74267	0.74267	0.383779
362	Hsd11b1	75.8407	9.72543	0	0	0.595972	0.595972	0.00280924
363	Ablim3	76.2476	7.49644	0	0	0.604684	0.604684	0.01314
364	Dapk1	76.9397	4.14397	0	0	0.677752	0.677752	0.154599
365	Col6a3	77.3228	4.87324	0	0	0.647963	0.647963	0.077662
366	Pid1	77.5198	5.52894	0	0	0.640749	0.640749	0.0705936
367	Spon1	78.2701	7.04603	0	0	0.624075	0.624075	0.0231083
368	Col25a1	78.8077	3.55233	0	0	0.759813	0.759813	0.3401
369	Stard9	79.3734	3.67023	0	0	0.716066	0.716066	0.199366
370	Shroom3	82.7865	3.94121	0	0	0.737143	0.737143	0.207431
372	Fn1	84.6454	3.32766	0	0	0.80178	0.80178	0.50657
373	Lama4	74.1143	2.69951	0	0	0.773115	0.773115	0.403262
375	Cacna1d	91.53	3.25995	0	0	0.857611	0.857611	0.505301
376	Nebl	91.9885	3.29318	0	0	0.878689	0.878689	0.541278
377	Hs6st3	92.1817	3.59217	0	0	0.913536	0.913536	0.515179
378	Mfap4	92.2589	4.63093	0	0	0.78623	0.78623	0.207068
380	Adamts17	95.5991	4.85254	0	0	0.80993	0.80993	0.203172
381	Adcy2	98.7055	3.59436	0	0	0.902857	0.902857	0.415949
382	Slit2	99.751	3.96095	0	0	0.908197	0.908197	0.499864
383	Prex2	100.01	3.76818	0	0	0.886838	0.886838	0.518804
384	Tns1	102.974	4.48366	0	0	0.873911	0.873911	0.31246
385	Elmo1	103.647	3.39676	0	0	0.932084	0.932084	0.541368
386	Fmo2	105.319	13.249	0	0	0.825667	0.825667	0.000724966
388	Ppp4r4	53.9155	5.07279	0	0	0.446183	0.446183	0.034889
389	Zbtb16	86.0702	8.5668	0	0	0.678407	0.678407	0.00860897
390	Hivep3	72.3421	3.46012	0	0	0.677471	0.677471	0.208518
391	Limch1	104.212	6.61698	0	0	0.839813	0.839813	0.121885
392	Adarb1	70.1412	3.17563	0	0	0.684871	0.684871	0.245582
393	Cacnb4	54.8317	4.48888	0	0	0.470258	0.470258	0.0612596
394	Astn2	55.1291	3.0541	0	0	0.550539	0.550539	0.173448
395	Grk5	55.1671	2.38917	0	0	0.616581	0.616581	0.294336
397	Npnt	55.4192	4.43333	0	0	0.47363	0.47363	0.0558224
399	Trabd2b	55.6456	3.10611	0	0	0.541452	0.541452	0.158858
400	Slc27a6	56.1071	4.10192	0	0	0.490867	0.490867	0.0801087
401	Stard13	56.6589	2.76375	0	0	0.586417	0.586417	0.216584
402	Lbh	58.1252	3.56276	0	0	0.530492	0.530492	0.119076
403	Col6a2	58.816	2.92987	0	0	0.588384	0.588384	0.189488
407	Dtna	60.8727	5.76447	0	0	0.495269	0.495269	0.0294517
408	Egflam	59.3973	3.20804	0	0	0.568244	0.568244	0.162392
410	Cp	69.0529	7.92652	0	0	0.545761	0.545761	0.00752152
411	Mertk	68.8902	4.38297	0	0	0.591007	0.591007	0.0898052
412	Meox2	61.1579	2.63542	0	0	0.668571	0.668571	0.330766
413	Tacc1	66.9805	2.94911	0	0	0.666136	0.666136	0.264613
414	Adh1	66.3913	4.82441	0	0	0.557096	0.557096	0.0565473
415	Rras2	66.2243	3.10424	0	0	0.647775	0.647775	0.243407
416	Prkca	67.0599	2.46012	0	0	0.734801	0.734801	0.411328
417	Pik3r1	64.7449	3.11726	0	0	0.627354	0.627354	0.207522
418	Specc1l	63.3415	2.26221	0	0	0.706042	0.706042	0.438604
419	Peli2	62.9882	2.73671	0	0	0.648525	0.648525	0.254554
424	B4galt1	54.1648	2.74004	0	0	0.557564	0.557564	0.207884
425	Plscr4	37.6634	2.30611	1.975171956381e-310	0	0.416768	0.416768	0.144449
426	Lrp4	37.639	2.0029	4.9493838294405e-310	2.84584e-308	0.467635	0.467635	0.238151
483	Myo6	36.1712	2.10924	1.72603e-286	8.75567e-285	0.423326	0.423326	0.169551
486	Abi3bp	35.9313	2.09292	9.93302e-283	5.00771e-281	0.431288	0.431288	0.17952
494	Tgfbr2	35.7771	1.82496	2.50382e-280	1.24189e-278	0.469133	0.469133	0.245492
516	Vps13c	35.1572	1.53351	9.01412e-271	4.28075e-269	0.513817	0.513817	0.328319
537	Socs2	34.4768	2.04432	1.7858e-260	8.14961e-259	0.416956	0.416956	0.176801
545	Adamts12	34.3495	1.54938	1.43185e-258	6.43859e-257	0.503326	0.503326	0.318169
624	Dpyd	32.4406	1.95289	7.35354e-231	2.88871e-229	0.408431	0.408431	0.195378
636	Mtus1	32.0978	1.5692	4.72561e-226	1.8214e-224	0.469508	0.469508	0.277028
648	Hivep2	31.9657	1.79886	3.26439e-224	1.23493e-222	0.417237	0.417237	0.199094
664	Inpp5a	31.6662	1.66825	4.53905e-220	1.67583e-218	0.436159	0.436159	0.241142
667	Fhod1	31.651	1.69143	7.33767e-220	2.69692e-218	0.446089	0.446089	0.251744
680	Ccbe1	31.3305	1.32434	1.79198e-215	6.46059e-214	0.565433	0.565433	0.351246
683	Tspan5	31.2485	1.51098	2.33865e-214	8.39452e-213	0.47897	0.47897	0.308382
